# Supplementary material for: Frameshift mutations in the mmpR5 gene can have a bedaquiline-susceptible phenotype by retaining a protein structure and function similar to wild-type Mycobacterium tuberculosis
Source: Antimicrob Agents Chemother. 2024 Oct 24;68(12):e00854-24. doi: 10.1128/aac.00854-24 (PMC11619236; doi:10.1128/aac.00854-24)
Supplement: Supplemental tables — Isolates with a frameshift mutation used for the analysis described in this paper. [file aac.00854-24-s0001.xlsx]

## Sheet: WHO mutations
Table S1. Rv0678 frameshift mutations extracted from WHO catalogue. In the table we report aminoacid count before stop codon and alignment score for each reading frame.
variant	chromosome	position	REF	ALT	Nt	ORF count before stop	frame 2 count before stop	frame 3 count before stop	frame 4 count before stop	frame 5 count before stop	frame 6 count before stop	frame 1 alignment	frame 2 alignment	frame 3 alignment	frame 4 alignment	frame 5 alignment	frame 6 alignment
Rv0678_p.Asp8fs	NC_000962.3	779003	a	acggggtg	14	48	0	33	165	74	86	40.6061	97.5758	34.5455	38.7879	35.1515	34.5455
Rv0678_p.Val7fs	NC_000962.3	779004	cg	c	15	31	0	164	165	74	86	35.7576	37.5758	96.3636	37.5758	34.5455	33.9394
Rv0678_p.Val7fs	NC_000962.3	779004	c	cg	15	46	0	31	163	74	86	40	97.5758	33.9394	38.1818	35.1515	34.5455
Rv0678_p.Val7fs	NC_000962.3	779004	cgg	c	15	45	0	30	162	74	86	40	96.9697	33.3333	37.5758	35.1515	34.5455
Rv0678_p.Asp8fs	NC_000962.3	779008	gtcga	g	19	30	0	163	164	74	86	36.3636	37.5758	95.7576	37.5758	34.5455	33.9394
Rv0678_p.Asp8fs	NC_000962.3	779010	c	cgt	21	32	0	165	166	74	86	36.3636	37.5758	96.3636	37.5758	34.5455	33.9394
Rv0678_p.Asp8fs	NC_000962.3	779011	ga	g	22	31	0	164	165	74	86	36.3636	37.5758	95.7576	37.5758	34.5455	33.9394
Rv0678_p.Asp8fs	NC_000962.3	779011	gatcagatgggcgccgagcccgacatcatggaattcgtcgaacagatgggcggctatttcgagtccaggagtttgactcggttggcgggtcgattgttgggctggctgctggtgtgtgatcccgagcggcagtcctcggaggaactggcgacggcgctggcggccagcagcggggggatcagcaccaatgcccggatgctgatccaatttgggttcattgagcggctcgcggtcgccggggatcggcgcacctatttccggttgcggcccaacgctttcgcggctggcgagcgtgaacgcatccgg	g	22	16	0	19	61	64	63	26.0606	37.5758	20	19.3939	20.6061	21.8182
Rv0678_p.Met10fs	NC_000962.3	779014	c	cag	25	32	0	165	158	74	86	37.5758	37.5758	95.1515	37.5758	34.5455	33.9394
Rv0678_p.Met10fs	NC_000962.3	779016	g	gc	27	46	0	31	163	74	86	41.2121	95.7576	33.3333	37.5758	35.1515	33.3333
Rv0678_p.Met10fs	NC_000962.3	779017	a	at	28	46	0	31	163	74	86	41.2121	95.1515	33.3333	38.7879	35.1515	33.3333
Rv0678_p.Gly11fs	NC_000962.3	779018	tg	t	29	31	0	164	157	74	86	38.1818	37.5758	95.1515	37.5758	34.5455	33.9394
Rv0678_p.Ile16fs	NC_000962.3	779034	c	ca	45	46	0	31	163	74	86	43.6364	93.3333	33.9394	37.5758	35.1515	33.3333
Rv0678_p.Arg30fs	NC_000962.3	779067	t	tttcgagtcca	78	49	0	34	153	74	86	49.0909	87.2727	33.9394	38.1818	36.3636	32.7273
Rv0678_p.Arg30fs	NC_000962.3	779069	t	tcgagtccata	80	49	0	34	153	74	86	49.0909	87.2727	33.9394	38.1818	36.3636	32.7273
Rv0678_p.Arg30fs	NC_000962.3	779073	g	gtcca	84	47	0	32	151	74	86	48.4848	86.0606	33.9394	38.1818	36.3636	32.7273
Rv0678_p.Arg30fs	NC_000962.3	779074	t	tccattcgagc	85	49	0	34	153	74	86	49.0909	86.6667	33.9394	38.1818	36.3636	33.3333
Rv0678_p.Arg30fs	NC_000962.3	779076	c	ctgaaccgccccggcatgtccggagactccagttcttggaa	87	29	0	44	163	74	86	49.697	88.4848	35.1515	38.7879	36.3636	33.9394
Rv0678_p.Arg30fs	NC_000962.3	779076	c	cattcgagtca	87	49	0	34	137	74	86	49.0909	87.2727	33.9394	38.1818	36.3636	33.3333
Rv0678_p.Arg30fs	NC_000962.3	779076	c	cg	87	46	0	31	150	74	86	48.4848	86.0606	33.9394	38.1818	36.3636	32.7273
Rv0678_p.Arg30fs	NC_000962.3	779077	aggagtttgactcggttggcgggtcgattgttgggctggctgctggtgtgtgatcccgagcggcagtcctcggaggaactggcgacggcgctggcggccagcagcggggggatcagcaccaatgcccggatgctgatccaatttgggttcattgagcggctcgcggtcgccggggatcggcgcacctatttccggttgcggcccaacgctttcgcggctggcgagcgtgaacgcatccgggcaatggccgaactgcaggacctggctgacgtggggctgagggcgctgggcgacgccccgccgcagcgaagccgacggctgcgggagatgcgggatctgttggcatatatggagaacgtcgtctccgacgccctggggcgatacagccagcgaaccgga…	a	88	165	0	45	166	74	86	100	33.3333	37.5758	38.1818	34.5455	33.9394
Rv0678_p.Leu32fs	NC_000962.3	779081	gt	g	92	31	0	164	140	74	86	47.2727	36.9697	86.6667	36.3636	35.1515	33.3333
Rv0678_p.Leu32fs	NC_000962.3	779081	g	gtt	92	32	0	165	141	74	86	47.2727	36.9697	86.6667	36.3636	35.1515	33.3333
Rv0678_p.Gly41fs	NC_000962.3	779108	tg	t	119	73	0	164	140	74	86	50.9091	36.3636	82.4242	36.3636	35.7576	33.9394
Rv0678_p.Gly41fs	NC_000962.3	779108	tgg	t	119	45	0	72	149	74	86	52.7273	81.8182	33.9394	38.1818	35.7576	32.7273
Rv0678_p.Gly41fs	NC_000962.3	779109	gggctggctgctggtgtgtgatcccgagcggcagtcctcggaggaactggcgacggcgctggcggccagcagcggggggatcagcaccaatgcccggatgctgatccaatttgggttcattgagcggctcgcggtcgccggggatcggcgcacctatttccggttgcggcccaacgctttcgcggctggcgagcgtgaacgcatccgggcaatggccgaactgcaggacctggctgacgtggggctgagggcgctgggcgacgccccgccgcagcgaagccgacggctgcgggagatgcgggatctgttggcatatatggagaacgtcgtctc	g	120	55	0	54	39	55	29	31.5152	22.4242	19.3939	19.3939	21.2121	17.5758
Rv0678_p.Trp42fs	NC_000962.3	779110	ggctggctgctggtgtgtgatcccgagcggcagtcctcggaggaactggcgacggcgctggcggccagcagcggggggatcagcaccaatgcccggatgctgatccaatttgggttcattgagcggctcgcggtcgccggggatcggcgcacctatttccggttgcggcccaacgctttcgcggctggcgagcgtgaacgcatccgggcaatggccgaactgcaggacctggctgacgtggggctgagggcgctgggcgacgccccgccgcagcgaagccgacggctgcgggagatgcgggatctgttggcatatatggagaacgtcgtctccgacgccctg	g	121	52	0	51	36	52	26	30.9091	21.2121	18.7879	18.1818	20	15.7576
Rv0678_p.Leu43fs	NC_000962.3	779113	t	tg	124	46	0	73	150	74	86	53.3333	81.8182	34.5455	38.1818	35.7576	33.3333
Rv0678_p.Trp42fs	NC_000962.3	779113	tg	t	124	73	0	164	140	74	86	50.9091	35.7576	82.4242	36.3636	35.7576	33.9394
Rv0678_p.Leu43fs	NC_000962.3	779114	ggctgctggtgt	g	125	42	0	69	146	74	86	52.7273	80.6061	33.9394	38.1818	35.7576	32.7273
Rv0678_p.Leu44fs	NC_000962.3	779116	ctgctggtgtg	c	127	70	0	161	137	74	86	50.9091	35.7576	80	36.3636	35.7576	33.9394
Rv0678_p.Leu43fs	NC_000962.3	779116	ctgctggtgtgt	c	127	76	0	69	146	74	86	53.3333	80.6061	33.9394	38.1818	35.7576	33.3333
Rv0678_p.Leu44fs	NC_000962.3	779117	tgctggtgtgtgatcccgagcggcagtcctcggaggaactggcgacggcgctggcggccagcagcggggggatcagcaccaatgcccggatgctgatccaatttgggttcattgagcggctcgcggtcgccggggatcggcgcacctatttccggttgcggcccaacgctttcgcggctggcgagcgtgaacgcatccgggcaatggccgaactgcaggacctggctgacgtggggctgagggcgctgggcgacgccccgccgcagcgaagccgacggctgcgggagatgcgggatctgttggcatatatggagaacgtcgtctccgacgccctggggcga	t	128	52	0	51	27	9	52	30.9091	18.1818	21.8182	16.3636	16.9697	20.6061
Rv0678_p.Leu44fs	NC_000962.3	779119	ctg	c	130	45	0	72	149	74	86	53.9394	80.6061	34.5455	38.1818	35.7576	33.3333
Rv0678_p.Leu44fs	NC_000962.3	779119	ctgg	tt	130	45	0	72	149	74	86	53.9394	80.6061	34.5455	38.1818	35.7576	32.7273
Rv0678_p.Leu44fs	NC_000962.3	779119	ctggtgtgt	c	130	77	0	70	147	74	86	53.9394	80.6061	34.5455	38.1818	35.7576	33.3333
Rv0678_p.Cys46fs	NC_000962.3	779120	tgg	t	131	45	0	72	149	74	86	54.5455	80.6061	34.5455	38.1818	35.7576	32.7273
Rv0678_p.Cys46fs	NC_000962.3	779121	ggt	g	132	45	0	72	149	74	86	54.5455	80.6061	34.5455	38.1818	35.7576	32.7273
Rv0678_p.Asp47fs	NC_000962.3	779121	g	ggt	132	74	0	165	141	74	86	52.7273	35.7576	81.8182	36.3636	35.7576	33.9394
Rv0678_p.Asp47fs	NC_000962.3	779122	g	gta	133	74	0	165	141	74	86	52.7273	36.3636	81.2121	36.3636	35.7576	33.9394
Rv0678_p.Asp47fs	NC_000962.3	779122	g	gtt	133	74	0	165	141	74	86	52.7273	36.3636	81.8182	36.3636	35.7576	33.9394
Rv0678_p.Cys46fs	NC_000962.3	779123	t	tga	134	74	0	165	141	74	86	52.1212	35.7576	81.2121	36.9697	35.7576	33.9394
Rv0678_p.Cys46fs	NC_000962.3	779123	t	tgc	134	74	0	165	141	74	86	52.1212	35.7576	81.2121	36.9697	35.7576	33.9394
Rv0678_p.Cys46fs	NC_000962.3	779123	t	tgg	134	74	0	165	141	74	86	52.1212	35.7576	81.8182	36.3636	35.7576	33.9394
Rv0678_p.Cys46fs	NC_000962.3	779124	gt	g	135	73	0	164	140	74	86	52.1212	35.7576	81.2121	36.3636	35.7576	33.9394
Rv0678_p.Cys46fs	NC_000962.3	779124	g	gta	135	74	0	165	141	74	86	52.1212	35.7576	81.8182	36.3636	35.7576	33.9394
Rv0678_p.Cys46fs	NC_000962.3	779125	t	ta	136	45	0	73	150	74	86	54.5455	80.6061	34.5455	38.1818	35.7576	32.7273
Rv0678_p.Asp47fs	NC_000962.3	779125	t	tgc	136	74	0	165	141	74	86	52.7273	35.7576	81.2121	36.3636	36.3636	33.9394
Rv0678_p.Cys46fs	NC_000962.3	779125	t	tg	136	46	0	73	150	74	86	54.5455	80.6061	34.5455	38.1818	35.7576	32.7273
Rv0678_p.Cys46fs	NC_000962.3	779125	t	tgg	136	74	0	165	141	74	86	52.1212	35.7576	81.2121	36.3636	35.7576	33.9394
Rv0678_p.Cys46fs	NC_000962.3	779125	t	tga	136	45	0	165	141	74	86	52.1212	36.3636	81.2121	36.3636	36.3636	33.9394
Rv0678_p.Asp47fs	NC_000962.3	779125	t	tgtga	136	47	0	45	151	74	86	55.7576	80.6061	34.5455	38.1818	35.7576	32.7273
Rv0678_p.Cys46fs	NC_000962.3	779126	gt	g	137	73	0	164	140	74	86	52.1212	35.7576	81.2121	36.3636	35.7576	33.9394
Rv0678_p.Asp47fs	NC_000962.3	779126	g	gtt	137	74	0	165	141	74	86	52.7273	35.7576	81.2121	36.3636	35.7576	33.9394
Rv0678_p.Cys46fs	NC_000962.3	779127	tga	g	138	79	0	72	149	74	86	54.5455	80	34.5455	38.1818	35.7576	32.7273
Rv0678_p.Pro48fs	NC_000962.3	779127	t	tgatc	138	81	0	45	151	74	86	56.3636	80.6061	34.5455	38.7879	35.7576	33.3333
Rv0678_p.Asp47fs	NC_000962.3	779127	t	tg	138	80	0	73	150	74	86	55.1515	80.6061	34.5455	38.1818	35.7576	32.7273
Rv0678_p.Asp47fs	NC_000962.3	779127	t	tga	138	74	0	45	141	74	86	52.7273	36.3636	81.2121	36.3636	35.7576	34.5455
Rv0678_p.Asp47fs	NC_000962.3	779127	t	tgc	138	74	0	165	141	74	86	52.7273	36.3636	81.8182	36.9697	35.7576	33.9394
Rv0678_p.Asp47fs	NC_000962.3	779127	t	tgg	138	74	0	165	141	74	86	52.7273	35.7576	81.2121	36.3636	35.7576	33.9394
Rv0678_p.Asp47fs	NC_000962.3	779128	ga	g	139	73	0	164	140	74	86	52.7273	35.7576	81.2121	36.3636	35.7576	33.9394
Rv0678_p.Pro48fs	NC_000962.3	779128	g	gat	139	74	0	45	141	74	86	53.3333	35.7576	80.6061	36.3636	35.7576	33.9394
Rv0678_p.Asp47fs	NC_000962.3	779128	g	gtt	139	74	0	165	141	74	86	52.7273	35.7576	81.2121	36.3636	35.7576	33.9394
Rv0678_p.Asp47fs	NC_000962.3	779128	g	ga	139	80	0	45	150	74	86	55.7576	80	34.5455	38.1818	35.7576	32.7273
Rv0678_p.Asp47fs	NC_000962.3	779129	a	agt	140	74	0	45	141	74	86	52.7273	36.3636	80.6061	36.3636	35.7576	34.5455
Rv0678_p.Pro48fs	NC_000962.3	779129	a	atc	140	74	0	45	141	74	86	53.3333	35.7576	80.6061	36.3636	36.3636	33.9394
Rv0678_p.Asp47fs	NC_000962.3	779129	atcccgagcggcagtcctcggaggaactggcgacggcgctggcggccagcagcggggggatcagcaccaatgcccggatgctgatccaatttgggttcattgagcggctcgcggtcgccggggatcggcgcacctatttccggttgcggcccaacgctttcgcggctggcgagcgtgaacgcatccgggcaatggccgaactgcaggacctggctgacgtggggctgagggcgctgggcgacgccccgccgcagcgaagccgacggctgcgggagatgcgggatctgttggcatatatggagaacgtcgtctccgacgccctggggcgatacagccagcgaaccggagaggacgactgatga	a	140	165	0	45	166	74	86	100	33.3333	37.5758	38.1818	34.5455	33.9394
Rv0678_p.Glu49fs	NC_000962.3	779130	tc	t	141	73	0	45	140	74	86	53.3333	35.7576	80	36.3636	35.7576	33.3333
Rv0678_p.Glu49fs	NC_000962.3	779130	t	tc	141	80	0	45	150	74	86	56.3636	80	34.5455	38.7879	35.7576	32.7273
Rv0678_p.Pro48fs	NC_000962.3	779130	t	tca	141	74	0	45	119	74	86	53.3333	35.7576	80.6061	36.3636	36.3636	33.3333
Rv0678_p.Pro48fs	NC_000962.3	779130	t	tcg	141	74	0	45	141	74	86	53.3333	35.7576	80.6061	36.3636	36.3636	33.3333
Rv0678_p.Pro48fs	NC_000962.3	779130	tcccgagcggcagtcctcggaggaactggcgacggcgctggcggccagcagcggggggatcagcaccaatgcccggatgctgatccaatttgggttcattgagcggctcgcggtcgccggggatcggcgcacctatttccggttgcggcccaacgctttcgcggctggcgagcgtgaacgcatccgggcaatggccgaactgcaggacctggctgacgtggggctgagggcgctgggcgacgccccgccgcagcgaagccgacggctgcgggagatgcgggatctgttggcatatatggagaacg	t	141	64	0	45	39	48	64	35.7576	20	26.6667	20	20.6061	21.8182
Rv0678_p.Pro48fs	NC_000962.3	779131	c	ctt	142	74	0	45	141	74	86	53.3333	35.7576	80	36.3636	35.7576	33.3333
Rv0678_p.Pro48fs	NC_000962.3	779131	c	ctg	142	74	0	45	141	74	86	53.3333	35.7576	80	36.3636	36.3636	33.3333
Rv0678_p.Pro48fs	NC_000962.3	779131	c	cta	142	74	0	45	141	74	86	53.3333	35.7576	80	36.3636	35.7576	33.3333
Rv0678_p.Gln51fs	NC_000962.3	779137	c	cg	148	80	0	45	150	74	86	56.3636	78.7879	35.1515	38.1818	36.3636	32.7273
Rv0678_p.Gln51fs	NC_000962.3	779138	ggc	g	149	79	0	45	149	74	86	56.3636	78.7879	34.5455	38.1818	36.3636	32.7273
Rv0678_p.Gln51fs	NC_000962.3	779139	gca	g	150	79	0	45	149	74	86	56.3636	78.1818	35.1515	37.5758	36.3636	32.7273
Rv0678_p.Gln51fs	NC_000962.3	779139	g	gc	150	80	0	45	150	74	86	56.3636	78.7879	34.5455	38.1818	36.3636	32.7273
Rv0678_p.Gln51fs	NC_000962.3	779140	cagtcctcggaggaactggcgacggcgctggcggccagcagcggggggatcagcaccaatgcccggatgctgatccaatttgggttcattgagcggctcgcggtcgccggggatcggcgcacctatttccggttgcggcccaacgctttcgcggctggcgagcgtgaacgcatccgggcaatggccgaactgcaggacctggctgacgtggggctgagggcgctgggcgacgccccgccgcagcgaagccgacggctgcgggagatgcgggatctgttggcatatatggagaacgtcgtctccgacgccctggggcgata	c	151	59	0	45	34	43	59	34.5455	18.1818	23.0303	19.3939	19.3939	21.8182
Rv0678_p.Glu55fs	NC_000962.3	779150	a	ag	161	80	0	45	150	74	86	58.1818	77.5758	35.1515	37.5758	36.3636	32.7273
Rv0678_p.Leu56fs	NC_000962.3	779154	actggcgacggcgctggcggccagcagcggggggatcagcaccaatgcccggatgctgatccaatttgggttcattgagcggctcgcggtcgccggggatcggcgcacctatttccggttgcggcccaacgctttcgcggctggcgagcgtgaacgcatccgggcaatggccgaactgcaggacctggctgacgtggggctgagggcgctgggcgacgccccgccgcagcgaagccgacggctgcgggagatgcgggatctgttggcatatatggagaacgtcgtctccgacgccctggggcgataca	a	165	63	0	45	38	47	63	37.5758	19.3939	24.2424	19.3939	20	23.0303
Rv0678_p.Leu56fs	NC_000962.3	779154	a	ac	165	80	0	45	150	74	86	58.7879	76.9697	35.1515	37.5758	36.3636	32.7273
Rv0678_p.Leu56fs	NC_000962.3	779155	ctggcgacggcgctggcggccagcagcggggggatcagcaccaatgcccggatgctgatccaatttgggttcattgagcggctcgcggtcgccggggatcggcgcacctattt	c	166	84	0	45	103	112	128	52.1212	31.5152	59.3939	30.303	32.7273	31.5152
Rv0678_p.Leu56fs	NC_000962.3	779156	tggcgacggcgctggcggccagcagcggggggatcagcaccaatgcccggatgctgatccaatttgggttcattgagcggctcgcggtcgccggggatcggcgcacctatttccggttgcggcccaacgctttcgcggctggcgagcgtgaacgcatccgggcaatggccgaactgcaggacctggctgacgtggggctgagggcgctgggcgacgccccgccgcagcgaagccgacggctgcgggagatgcgggatctgttggcatatatggagaacgtcgtctccgacgccctggggcgatacagccagcgaaccggagaggacgactga	t	167	55	0	45	30	39	55	33.3333	17.5758	20	16.9697	18.7879	20.6061
Rv0678_p.Ala62fs	NC_000962.3	779171	c	cg	182	80	0	45	150	74	86	61.2121	73.3333	35.1515	36.3636	37.5758	32.7273
Rv0678_p.Ile67fs	NC_000962.3	779181	c	cg	192	80	0	45	150	74	86	63.0303	72.7273	35.1515	35.7576	37.5758	32.7273
Rv0678_p.Ile67fs	NC_000962.3	779181	cg	c	192	73	0	45	140	74	86	60.6061	35.7576	73.3333	35.1515	36.3636	35.7576
Rv0678_p.Ile67fs	NC_000962.3	779186	g	gga	197	74	0	45	141	74	86	60.6061	35.7576	73.3333	35.1515	36.3636	36.3636
Rv0678_p.Ile67fs	NC_000962.3	779186	ggatcagcaccaat	g	197	69	0	45	136	74	86	60	35.7576	71.5152	34.5455	35.1515	36.3636
Rv0678_p.Thr69fs	NC_000962.3	779188	a	atc	199	74	0	45	141	74	86	61.2121	35.7576	72.7273	35.7576	36.3636	36.9697
Rv0678_p.Ser68fs	NC_000962.3	779189	t	tca	200	74	0	45	141	74	86	61.2121	35.7576	72.7273	35.1515	36.3636	36.9697
Rv0678_p.Ser68fs	NC_000962.3	779189	t	tc	200	80	0	45	150	74	86	63.0303	72.1212	35.7576	35.7576	38.1818	32.7273
Rv0678_p.Ser68fs	NC_000962.3	779192	gcaccaatgcccggatgctgatccaatttgggttcattgagcggctcgcggtcgccggggatcggcgcacctatttccggttgcggcccaacgctttcgcggctggcgagcgtgaacgcatccgggcaatggccgaactgcaggacctggctgacgtggggctgagggcgctgggcgacgccccgccgcagcgaagccgacggctgcgggagatgcgggatctgttggcatatatggagaacgtcgtctccgacgccctggggcgatacagccagcgaaccggagaggacgactgatgagcaacctcgcaatctgaccgaggtggcgagcaagacggcgattgg	g	203	165	0	45	166	74	86	100	33.3333	37.5758	38.1818	34.5455	33.9394
Rv0678_p.Thr69fs	NC_000962.3	779193	caccaatgcccggat	c	204	75	0	45	94	74	86	63.6364	69.697	35.7576	35.1515	36.3636	32.7273
Rv0678_p.Asn70fs	NC_000962.3	779194	a	ac	205	80	0	45	99	74	86	64.2424	71.5152	35.7576	35.7576	38.1818	32.7273
Rv0678_p.Asn70fs	NC_000962.3	779196	caa	c	207	79	0	45	98	74	86	64.2424	70.9091	35.7576	35.1515	37.5758	32.7273
Rv0678_p.Asn70fs	NC_000962.3	779196	c	ca	207	80	0	45	99	74	86	64.2424	71.5152	35.7576	35.7576	37.5758	33.3333
Rv0678_p.Asn70fs	NC_000962.3	779197	aat	a	208	79	0	45	98	74	86	64.2424	70.9091	35.7576	35.1515	37.5758	33.3333
Rv0678_p.Arg72fs	NC_000962.3	779199	t	tgc	210	74	0	45	141	74	86	61.8182	36.3636	71.5152	35.1515	35.1515	37.5758
Rv0678_p.Arg72fs	NC_000962.3	779200	gc	g	211	73	0	45	140	74	86	61.8182	36.3636	71.5152	34.5455	34.5455	36.9697
Rv0678_p.Arg72fs	NC_000962.3	779200	g	gcc	211	74	0	45	141	74	86	61.8182	36.3636	71.5152	35.1515	34.5455	36.9697
Rv0678_p.Ile80fs	NC_000962.3	779223	g	gt	234	80	0	45	99	74	86	68.4848	68.4848	35.7576	35.1515	37.5758	32.7273
Rv0678_p.Ile80fs	NC_000962.3	779227	at	a	238	121	0	45	140	74	165	64.8485	36.3636	67.8788	35.1515	35.1515	37.5758
Rv0678_p.Leu83fs	NC_000962.3	779231	a	agc	242	122	0	45	141	74	166	66.0606	36.9697	67.2727	35.1515	35.1515	37.5758
Rv0678_p.Arg89fs	NC_000962.3	779254	c	ct	265	105	0	45	87	74	140	71.5152	63.6364	34.5455	35.7576	38.1818	33.3333
Rv0678_p.Tyr92fs	NC_000962.3	779261	c	ctgaaccgccccggtgagtccggagactctctgatctgagacctcagccggcggctggtctctgg	272	95	0	45	108	74	81	74.5455	64.8485	38.1818	40	40	35.1515
Rv0678_p.Tyr92fs	NC_000962.3	779262	c	ca	273	105	0	45	87	166	140	72.7273	62.4242	34.5455	35.7576	38.1818	33.3333
Rv0678_p.Tyr92fs	NC_000962.3	779263	t	ta	274	91	0	45	87	166	74	72.7273	61.8182	35.1515	36.3636	38.1818	33.3333
Rv0678_p.Tyr92fs	NC_000962.3	779263	tatttccggttgcggcccaacgctttcgcggctggcgagcgtgaacgcatccgggcaatggccgaactgcaggacctggctgacgtggggctgagggcgctgggcgacgccccgccgcagcgaagccgacggctgcgggagatgcgggatctgttggcatatatggagaacgtcgtctccgacgccctggggcgatacagccagcgaaccggagagga	t	274	93	0	45	68	14	93	56.3636	24.8485	27.2727	25.4545	23.0303	27.2727
Rv0678_p.Asn98fs	NC_000962.3	779275	cg	c	286	121	0	45	74	86	165	71.5152	35.7576	61.8182	35.7576	34.5455	35.7576
Rv0678_p.Asn98fs	NC_000962.3	779277	g	gc	288	105	0	45	87	166	74	74.5455	59.3939	35.1515	36.3636	37.5758	33.3333
Rv0678_p.Asn98fs	NC_000962.3	779277	gc	g	288	121	0	45	74	86	165	71.5152	35.7576	61.8182	35.7576	35.1515	35.7576
Rv0678_p.Asn98fs	NC_000962.3	779280	ca	c	291	121	0	45	74	86	165	71.5152	35.7576	61.2121	35.7576	34.5455	35.7576
Rv0678_p.Arg109fs	NC_000962.3	779313	ccggg	c	324	120	0	45	73	85	164	75.7576	36.3636	57.5758	34.5455	34.5455	35.7576
Rv0678_p.Ala110fs	NC_000962.3	779314	cg	c	325	121	0	45	74	86	165	76.3636	36.3636	57.5758	34.5455	34.5455	36.3636
Rv0678_p.Ala110fs	NC_000962.3	779314	c	cg	325	118	0	45	87	166	74	78.7879	55.1515	34.5455	35.1515	36.9697	33.9394
Rv0678_p.Met111fs	NC_000962.3	779317	g	gc	328	118	0	45	87	166	74	78.7879	54.5455	34.5455	35.1515	36.9697	33.9394
Rv0678_p.Met111fs	NC_000962.3	779318	ca	c	329	121	0	45	74	86	165	76.3636	36.3636	57.5758	34.5455	34.5455	35.7576
Rv0678_p.Asp116fs	NC_000962.3	779333	aggacctg	a	344	119	0	45	72	84	163	79.3939	35.7576	53.9394	35.1515	33.9394	35.7576
Rv0678_p.Asp116fs	NC_000962.3	779333	ag	a	344	121	0	45	74	86	165	79.3939	35.7576	55.1515	35.1515	34.5455	35.7576
Rv0678_p.Leu117fs	NC_000962.3	779336	a	acc	347	122	0	45	75	87	166	80	36.3636	54.5455	35.7576	34.5455	35.7576
Rv0678_p.Leu117fs	NC_000962.3	779336	a	ac	347	118	0	45	87	166	74	81.2121	52.1212	35.1515	35.1515	36.9697	33.3333
Rv0678_p.Leu117fs	NC_000962.3	779338	c	cca	349	122	0	45	75	87	166	80	36.3636	54.5455	35.7576	34.5455	35.7576
Rv0678_p.Arg123fs	NC_000962.3	779353	c	ct	364	166	0	45	87	166	74	83.6364	50.303	35.1515	35.1515	36.3636	33.3333
Rv0678_p.Leu125fs	NC_000962.3	779358	g	ggc	369	166	0	45	75	87	166	83.0303	36.3636	52.1212	35.7576	33.9394	35.7576
Rv0678_p.Leu125fs	NC_000962.3	779360	cg	c	371	165	0	45	74	86	165	83.0303	35.7576	51.5152	35.7576	33.9394	35.7576
Rv0678_p.Leu125fs	NC_000962.3	779361	gc	g	372	165	0	45	74	86	165	83.0303	35.7576	50.9091	35.7576	34.5455	35.7576
Rv0678_p.Leu125fs	NC_000962.3	779361	gc	t	372	165	0	45	74	86	165	83.0303	35.7576	51.5152	35.7576	33.9394	35.1515
Rv0678_p.Leu125fs	NC_000962.3	779362	c	cga	373	166	0	45	75	87	166	83.0303	35.7576	51.5152	35.7576	34.5455	35.7576
Rv0678_p.Pro129fs	NC_000962.3	779370	cgccccgccgca	c	381	162	0	45	83	162	70	84.8485	46.0606	35.1515	33.9394	36.3636	33.3333
Rv0678_p.Pro129fs	NC_000962.3	779371	gc	g	382	165	0	45	74	86	165	84.2424	35.7576	50.303	35.7576	33.9394	35.7576
Rv0678_p.Arg132fs	NC_000962.3	779381	a	ag	392	166	0	45	87	166	74	86.0606	46.6667	36.3636	35.1515	37.5758	33.3333
Rv0678_p.Arg132fs	NC_000962.3	779382	gcgaa	g	393	164	0	45	73	85	164	84.2424	35.7576	48.4848	35.1515	33.3333	36.3636
Rv0678_p.Asp141fs	NC_000962.3	779407	cg	c	418	165	0	45	74	86	165	88.4848	35.1515	46.0606	36.3636	33.9394	36.3636
Rv0678_p.Asp141fs	NC_000962.3	779407	c	cg	418	166	0	45	87	166	74	89.0909	43.6364	35.7576	35.1515	36.3636	34.5455
Rv0678_p.Asp141fs	NC_000962.3	779407	cgggatctgtt	c	418	162	0	45	71	83	162	88.4848	34.5455	44.2424	36.3636	33.9394	36.3636
Rv0678_p.Asp141fs	NC_000962.3	779409	ggatc	g	420	164	0	45	73	85	164	88.4848	34.5455	44.8485	36.3636	34.5455	36.3636
Rv0678_p.Asp141fs	NC_000962.3	779409	g	gga	420	166	0	45	75	87	166	89.0909	35.7576	46.0606	36.3636	33.9394	36.3636
Rv0678_p.Asp141fs	NC_000962.3	779410	gatct	a	421	164	0	45	73	85	164	88.4848	34.5455	45.4545	36.3636	33.9394	36.3636
Rv0678_p.Asp141fs	NC_000962.3	779411	a	aaaagggtttgtccatggacgatttcaccgtgctgaccccgctgaccgacgcgt	422	183	0	45	92	34	183	90.9091	36.9697	48.4848	37.5758	36.3636	39.3939
Rv0678_p.Leu142fs	NC_000962.3	779411	at	a	422	165	0	45	74	86	165	89.0909	34.5455	45.4545	36.3636	33.9394	36.9697
Rv0678_p.Asp141fs	NC_000962.3	779411	a	aaaacggtttgtccatggacgatttcaccgtgctgaccccgc	422	179	0	45	88	30	179	90.9091	36.9697	47.8788	37.5758	35.7576	38.7879
Rv0678_p.Leu143fs	NC_000962.3	779411	a	atc	422	166	0	45	75	87	166	89.697	35.1515	46.0606	36.3636	34.5455	36.9697
Rv0678_p.Leu142fs	NC_000962.3	779412	t	tc	423	166	0	45	87	166	74	89.697	43.0303	35.7576	35.7576	36.3636	34.5455
Rv0678_p.Leu143fs	NC_000962.3	779413	c	cta	424	166	0	45	75	87	24	89.697	34.5455	46.0606	36.3636	33.9394	36.3636
Rv0678_p.Tyr145fs	NC_000962.3	779413	c	ctgttggca	424	168	0	45	77	89	168	90.9091	34.5455	46.0606	36.3636	34.5455	36.3636
Rv0678_p.Met146fs	NC_000962.3	779414	t	ttttggcatata	425	169	0	45	78	90	169	91.5152	34.5455	45.4545	36.9697	33.9394	36.3636
Rv0678_p.Met146fs	NC_000962.3	779415	g	gttggcatatat	426	169	0	45	78	90	169	91.5152	34.5455	45.4545	36.9697	34.5455	36.3636
Rv0678_p.Leu143fs	NC_000962.3	779415	gt	g	426	165	0	45	74	86	165	89.697	34.5455	44.8485	36.3636	34.5455	36.3636
Rv0678_p.Ala144fs	NC_000962.3	779417	tg	t	428	165	0	45	74	86	165	90.303	34.5455	44.8485	36.3636	34.5455	36.3636
Rv0678_p.Ala144fs	NC_000962.3	779417	t	tg	428	166	0	45	87	166	74	90.9091	41.8182	35.7576	35.7576	36.3636	34.5455
Rv0678_p.Tyr145fs	NC_000962.3	779418	g	ggc	429	166	0	45	75	87	166	90.9091	35.1515	44.8485	36.3636	34.5455	36.3636
Rv0678_p.Tyr145fs	NC_000962.3	779419	g	gc	430	166	0	45	87	166	74	91.5152	41.8182	35.7576	35.7576	36.3636	34.5455
Rv0678_p.Tyr145fs	NC_000962.3	779419	g	gca	430	166	0	45	75	87	166	90.9091	34.5455	44.2424	36.3636	33.9394	36.3636
Rv0678_p.Tyr145fs	NC_000962.3	779420	catatatg	c	431	163	0	45	72	84	163	90.9091	35.1515	43.0303	36.3636	33.9394	36.3636
Rv0678_p.Tyr145fs	NC_000962.3	779420	c	ct	431	166	0	45	22	166	74	91.5152	41.8182	35.7576	35.7576	36.3636	34.5455
Rv0678_p.Tyr145fs	NC_000962.3	779420	c	cttgttggg	431	168	0	45	77	89	168	90.9091	35.1515	45.4545	36.3636	33.9394	36.3636
Rv0678_p.Tyr145fs	NC_000962.3	779420	c	ca	431	166	0	45	87	166	74	91.5152	41.8182	35.7576	35.7576	36.3636	34.5455
Rv0678_p.Met146fs	NC_000962.3	779420	cat	c	431	165	0	45	86	165	73	91.5152	40.6061	35.7576	35.7576	36.3636	34.5455
Rv0678_p.Met146fs	NC_000962.3	779420	c	cat	431	166	0	45	75	87	166	91.5152	34.5455	44.2424	36.9697	33.9394	36.3636
Rv0678_p.Tyr145fs	NC_000962.3	779421	atatatgg	a	432	163	0	45	72	84	163	90.9091	35.1515	42.4242	36.3636	34.5455	36.3636
Rv0678_p.Tyr145fs	NC_000962.3	779422	tatatgga	t	433	144	0	45	72	84	163	90.9091	34.5455	43.0303	36.3636	33.9394	36.3636
Rv0678_p.Met146fs	NC_000962.3	779424	t	ta	435	166	0	45	87	166	74	91.5152	40.6061	35.7576	35.7576	36.3636	34.5455
Rv0678_p.Met146fs	NC_000962.3	779424	t	tc	435	166	0	45	87	166	20	91.5152	40.6061	35.7576	35.7576	36.3636	34.5455
Rv0678_p.Met146fs	NC_000962.3	779425	at	a	436	165	0	45	74	86	165	91.5152	34.5455	43.0303	36.9697	33.9394	36.3636
Rv0678_p.Asn148fs	NC_000962.3	779430	g	gt	441	147	0	45	87	166	74	92.1212	40	36.3636	35.7576	36.3636	34.5455
Rv0678_p.Asn148fs	NC_000962.3	779430	ga	g	441	165	0	45	74	86	165	92.7273	35.1515	42.4242	36.9697	33.9394	36.3636
Rv0678_p.Asn148fs	NC_000962.3	779430	g	ga	441	166	0	45	87	166	74	92.1212	40	36.3636	35.7576	36.3636	34.5455
Rv0678_p.Arg156fs	NC_000962.3	779450	t	tg	461	166	0	45	87	166	74	95.7576	36.9697	37.5758	35.1515	37.5758	35.1515
Rv0678_p.Arg156fs	NC_000962.3	779450	tg	t	461	165	0	45	74	86	165	95.7576	33.3333	41.2121	36.3636	33.9394	36.9697
Rv0678_p.Arg156fs	NC_000962.3	779453	ggc	g	464	165	0	45	86	165	73	95.7576	36.3636	37.5758	35.1515	37.5758	34.5455
Rv0678_p.Arg156fs	NC_000962.3	779453	g	gc	464	166	0	45	87	166	74	95.7576	36.9697	37.5758	35.1515	37.5758	35.1515
Rv0678_p.Tyr157fs	NC_000962.3	779453	g	ggc	464	166	0	45	75	87	166	96.3636	33.3333	41.2121	36.3636	34.5455	36.9697
Rv0678_p.Arg156fs	NC_000962.3	779454	g	gct	465	166	0	45	75	87	166	95.7576	33.3333	41.2121	36.3636	34.5455	36.9697
Rv0678_p.Arg156fs	NC_000962.3	779454	g	gc	465	166	0	45	87	166	74	95.7576	36.9697	38.1818	35.1515	37.5758	35.1515
Rv0678_p.Tyr157fs	NC_000962.3	779455	c	cga	466	166	0	45	75	87	166	96.3636	33.3333	41.2121	36.3636	34.5455	36.9697
Rv0678_p.Tyr157fs	NC_000962.3	779455	c	cg	466	166	0	45	87	166	74	96.3636	36.3636	38.1818	35.1515	37.5758	34.5455
Rv0678_p.Arg156fs	NC_000962.3	779456	gatacagccagcgaaccggagaggacgactgatga	g	467	165	0	45	166	74	86	100	33.3333	37.5758	38.1818	34.5455	33.9394
Rv0678_p.Gln159fs	NC_000962.3	779459	acagc	a	470	164	0	45	73	85	164	96.9697	33.3333	39.3939	35.7576	33.9394	37.5758
Rv0678_p.Asp165fs	NC_000962.3	779479	g	gac	490	166	0	45	75	87	166	99.3939	33.3333	38.1818	35.1515	33.9394	38.1818
Rv0678_p.Asp165fs	NC_000962.3	779480	a	acg	491	166	0	45	75	87	166	99.3939	33.3333	38.1818	35.1515	34.5455	38.1818
Rv0678_p.Asp165fs	NC_000962.3	779481	c	cga	492	166	0	45	75	87	166	99.3939	33.3333	38.1818	35.1515	34.5455	38.1818
Rv0678_p.Asp165fs	NC_000962.3	779483	a	agg	494	166	0	45	75	87	166	99.3939	33.3333	37.5758	34.5455	34.5455	38.1818

## Sheet: Database isolates with MGIT MIC
Table S2. Isolates with Rv0678 frameshift mutations extracted from the literature. In the table we report aminoacid count before stop codon and alignment score for each reading frame.
Reference	MGIT	rv0678	Nucleotide	Type indel	insterted or deleted	ORF count before stop	frame 2 count before stop	frame 3 count before stop	frame 4 count before stop	frame 5 count before stop	frame 6 count before stop	frame 1 alignment	frame 2 alignment	frame 3 alignment	frame 4 alignment	frame 5 alignment	frame 6 alignment
Brown et al, 2023 https://doi.org/10.1093/cid/ciad596	4	139insG	139	ins	g	80	0	73	150	74	86	55.1515	80.6061	34.5455	38.1818	35.7576	32.7273
Brown et al, 2023 https://doi.org/10.1093/cid/ciad596	8	139insG	139	ins	g	80	0	73	150	74	86	55.1515	80.6061	34.5455	38.1818	35.7576	32.7273
Brown et al, 2023 https://doi.org/10.1093/cid/ciad596	1	139insGATC	139	ins	gatc	81	0	45	151	74	86	56.3636	80.6061	34.5455	38.7879	35.7576	33.3333
Brown et al, 2023 https://doi.org/10.1093/cid/ciad596	8	139insGATC	139	ins	gatc	81	0	45	151	74	86	56.3636	80.6061	34.5455	38.7879	35.7576	33.3333
Brown et al, 2023 https://doi.org/10.1093/cid/ciad596	0.5	144insC	144	ins	c	80	0	45	150	74	86	56.3636	80	34.5455	38.7879	35.7576	32.7273
Brown et al, 2023 https://doi.org/10.1093/cid/ciad596	1	144insC	144	ins	c	80	0	45	150	74	86	56.3636	80	34.5455	38.7879	35.7576	32.7273
Brown et al, 2023 https://doi.org/10.1093/cid/ciad596	1	144insC	144	ins	c	80	0	45	150	74	86	56.3636	80	34.5455	38.7879	35.7576	32.7273
Brown et al, 2023 https://doi.org/10.1093/cid/ciad596	2	144insC	144	ins	c	80	0	45	150	74	86	56.3636	80	34.5455	38.7879	35.7576	32.7273
Brown et al, 2023 https://doi.org/10.1093/cid/ciad596	4	144insC	144	ins	c	80	0	45	150	74	86	56.3636	80	34.5455	38.7879	35.7576	32.7273
Brown et al, 2023 https://doi.org/10.1093/cid/ciad596	4	144insC	144	ins	c	80	0	45	150	74	86	56.3636	80	34.5455	38.7879	35.7576	32.7273
Brown et al, 2023 https://doi.org/10.1093/cid/ciad596	4	144insC	144	ins	c	80	0	45	150	74	86	56.3636	80	34.5455	38.7879	35.7576	32.7273
Brown et al, 2023 https://doi.org/10.1093/cid/ciad596	4	144insC	144	ins	c	80	0	45	150	74	86	56.3636	80	34.5455	38.7879	35.7576	32.7273
Brown et al, 2023 https://doi.org/10.1093/cid/ciad596	4	144insC	144	ins	c	80	0	45	150	74	86	56.3636	80	34.5455	38.7879	35.7576	32.7273
Brown et al, 2023 https://doi.org/10.1093/cid/ciad596	4	144insC	144	ins	c	80	0	45	150	74	86	56.3636	80	34.5455	38.7879	35.7576	32.7273
Brown et al, 2023 https://doi.org/10.1093/cid/ciad596	4	144insC	144	ins	c	80	0	45	150	74	86	56.3636	80	34.5455	38.7879	35.7576	32.7273
Brown et al, 2023 https://doi.org/10.1093/cid/ciad596	4	144insC	144	ins	c	80	0	45	150	74	86	56.3636	80	34.5455	38.7879	35.7576	32.7273
Brown et al, 2023 https://doi.org/10.1093/cid/ciad596	4	144insC	144	ins	c	80	0	45	150	74	86	56.3636	80	34.5455	38.7879	35.7576	32.7273
Brown et al, 2023 https://doi.org/10.1093/cid/ciad596	4	144insC	144	ins	c	80	0	45	150	74	86	56.3636	80	34.5455	38.7879	35.7576	32.7273
Brown et al, 2023 https://doi.org/10.1093/cid/ciad596	4	144insC	144	ins	c	80	0	45	150	74	86	56.3636	80	34.5455	38.7879	35.7576	32.7273
Brown et al, 2023 https://doi.org/10.1093/cid/ciad596	4	144insC	144	ins	c	80	0	45	150	74	86	56.3636	80	34.5455	38.7879	35.7576	32.7273
Brown et al, 2023 https://doi.org/10.1093/cid/ciad596	4	144insC	144	ins	c	80	0	45	150	74	86	56.3636	80	34.5455	38.7879	35.7576	32.7273
Brown et al, 2023 https://doi.org/10.1093/cid/ciad596	4	144insC	144	ins	c	80	0	45	150	74	86	56.3636	80	34.5455	38.7879	35.7576	32.7273
Brown et al, 2023 https://doi.org/10.1093/cid/ciad596	4	198insG	198	ins	g	80	0	45	150	74	86	63.0303	72.7273	35.1515	35.7576	37.5758	32.7273
Brown et al, 2023 https://doi.org/10.1093/cid/ciad596	4	198insG	198	ins	g	80	0	45	150	74	86	63.0303	72.7273	35.1515	35.7576	37.5758	32.7273
Brown et al, 2023 https://doi.org/10.1093/cid/ciad596	8	198insG	198	ins	g	80	0	45	150	74	86	63.0303	72.7273	35.1515	35.7576	37.5758	32.7273
Brown et al, 2023 https://doi.org/10.1093/cid/ciad596	8	349insC	349	ins	c	118	0	45	87	166	74	81.2121	52.1212	35.1515	35.1515	36.9697	33.3333
Brown et al, 2023 https://doi.org/10.1093/cid/ciad596	4	379delG	379	del	g	165	0	45	74	86	165	83.6364	35.7576	50.9091	36.3636	33.9394	35.1515
Brown et al, 2023 https://doi.org/10.1093/cid/ciad596	2	493insG	493	ins	g	166	0	45	87	166	74	99.3939	33.9394	37.5758	34.5455	38.1818	34.5455
Brown et al, 2023 https://doi.org/10.1093/cid/ciad596	2	493insG	493	ins	g	166	0	45	87	166	74	99.3939	33.9394	37.5758	34.5455	38.1818	34.5455
Conradie F, NEJM 2020 https://www.nejm.org/doi/full/10.1056/NEJMoa1901814	4	138_139insG	138	ins	g	46	0	73	150	74	86	54.5455	80.6061	34.5455	38.1818	35.7576	32.7273
Ghodousi A, AAC 2019 https://pubmed.ncbi.nlm.nih.gov/31262765/	2	138_139insG	138	ins	g	46	0	73	150	74	86	54.5455	80.6061	34.5455	38.1818	35.7576	32.7273
Ghodousi A, AAC 2019 https://pubmed.ncbi.nlm.nih.gov/31262765/	2	138_139insG	138	ins	g	46	0	73	150	74	86	54.5455	80.6061	34.5455	38.1818	35.7576	32.7273
Ghodousi A, AAC 2019 https://pubmed.ncbi.nlm.nih.gov/31262765/	2	138_139insG	138	ins	g	46	0	73	150	74	86	54.5455	80.6061	34.5455	38.1818	35.7576	32.7273
Ghodousi A, AAC 2019 https://pubmed.ncbi.nlm.nih.gov/31262765/	4	141_142insC	141	ins	c	80	0	45	150	74	86	55.7576	80	34.5455	38.1818	35.7576	33.3333
Ghodousi A, AAC 2019 https://pubmed.ncbi.nlm.nih.gov/31262765/	4	192_193insG	192	ins	g	80	0	45	150	74	86	61.8182	72.1212	35.1515	35.7576	37.5758	32.7273
Peretokina IV, J Infect 2020 https://pubmed.ncbi.nlm.nih.gov/31981638/	0.25	16delG	16	del	g	31	0	164	165	74	86	35.7576	37.5758	96.9697	37.5758	34.5455	33.9394
Peretokina IV, J Infect 2020 https://pubmed.ncbi.nlm.nih.gov/31981638/	0.5	16delG	16	del	g	31	0	164	165	74	86	35.7576	37.5758	96.3636	37.5758	34.5455	33.9394
Peretokina IV, J Infect 2020 https://pubmed.ncbi.nlm.nih.gov/31981638/	0.5	16delG	16	del	g	31	0	164	165	74	86	35.7576	37.5758	96.3636	37.5758	34.5455	33.9394
Zimenkov DV, JAC 2017 https://academic.oup.com/jac/article/72/7/1901/3109229- Peretokina IV, J Infect 2020 (added MGIT info)	0.12	30delG	30	del	g	31	0	164	157	74	86	37.5758	37.5758	94.5455	37.5758	34.5455	33.9394
Zimenkov DV, JAC 2017 https://academic.oup.com/jac/article/72/7/1901/3109229- Peretokina IV, J Infect 2020 (added MGIT info)	0.25	30delG	30	del	g	31	0	164	157	74	86	37.5758	37.5758	94.5455	37.5758	34.5455	33.9394
Zimenkov DV, JAC 2017 https://academic.oup.com/jac/article/72/7/1901/3109229- Peretokina IV, J Infect 2020 (added MGIT info)	0.25	43_44insA	43	ins	a	46	0	31	163	74	86	43.0303	93.9394	33.9394	37.5758	35.1515	33.3333
Peretokina IV, J Infect 2020 https://pubmed.ncbi.nlm.nih.gov/31981638/	0.25	141insC	141	ins	c	80	0	45	150	74	86	55.7576	80	34.5455	38.1818	35.7576	33.3333
Peretokina IV, J Infect 2020 https://pubmed.ncbi.nlm.nih.gov/31981638/	0.25	141insC	141	ins	c	80	0	45	150	74	86	55.7576	80	34.5455	38.1818	35.7576	33.3333
Peretokina IV, J Infect 2020 https://pubmed.ncbi.nlm.nih.gov/31981638/	0.5	141insC	141	ins	c	80	0	45	150	74	86	55.7576	80	34.5455	38.1818	35.7576	33.3333
Peretokina IV, J Infect 2020 https://pubmed.ncbi.nlm.nih.gov/31981638/	0.5	141insC	141	ins	c	80	0	45	150	74	86	55.7576	80	34.5455	38.1818	35.7576	33.3333
Peretokina IV, J Infect 2020 https://pubmed.ncbi.nlm.nih.gov/31981638/	0.5	141insC	141	ins	c	80	0	45	150	74	86	55.7576	80	34.5455	38.1818	35.7576	33.3333
Zimenkov DV, JAC 2017 https://academic.oup.com/jac/article/72/7/1901/3109229- Peretokina IV, J Infect 2020 (added MGIT info)	0.12	141insC	141	ins	c	80	0	45	150	74	86	55.7576	80	34.5455	38.1818	35.7576	33.3333
Zimenkov DV, JAC 2017 https://academic.oup.com/jac/article/72/7/1901/3109229- Peretokina IV, J Infect 2020 (added MGIT info)	0.5	141insC	141	ins	c	80	0	45	150	74	86	55.7576	80	34.5455	38.1818	35.7576	33.3333
Peretokina IV, J Infect 2020 https://pubmed.ncbi.nlm.nih.gov/31981638/	0.25	192insG	192	ins	g	80	0	45	150	74	86	61.8182	72.1212	35.1515	35.7576	37.5758	32.7273
Peretokina IV, J Infect 2020 https://pubmed.ncbi.nlm.nih.gov/31981638/	0.12	193delG	192	del	g	73	0	45	140	74	86	60	35.7576	73.3333	35.1515	36.3636	36.3636
Peretokina IV, J Infect 2020 https://pubmed.ncbi.nlm.nih.gov/31981638/	0.12	274insA	274	ins	a	105	0	45	87	166	140	72.7273	62.4242	34.5455	35.7576	38.1818	33.3333
Peretokina IV, J Infect 2020 https://pubmed.ncbi.nlm.nih.gov/31981638/	0.5	274insA	274	ins	a	105	0	45	87	166	140	72.7273	62.4242	34.5455	35.7576	38.1818	33.3333
Peretokina IV, J Infect 2020 https://pubmed.ncbi.nlm.nih.gov/31981638/	0.5	289delC	288	del	c	121	0	45	74	86	165	71.5152	35.7576	61.8182	35.7576	34.5455	35.7576
Peretokina IV, J Infect 2020 https://pubmed.ncbi.nlm.nih.gov/31981638/	2	289delC	288	del	c	121	0	45	74	86	165	71.5152	35.7576	61.8182	35.7576	34.5455	35.7576
Peretokina IV, J Infect 2020 https://pubmed.ncbi.nlm.nih.gov/31981638/	0.25	289delC	288	del	c	121	0	45	74	86	165	71.5152	35.7576	61.8182	35.7576	34.5455	35.7576
Zimenkov DV, JAC 2017 https://academic.oup.com/jac/article/72/7/1901/3109229- Peretokina IV, J Infect 2020 (added MGIT info)	0.5	288delC	288	del	c	121	0	45	74	86	165	71.5152	35.7576	61.8182	35.7576	34.5455	35.7576
Zimenkov DV, JAC 2017 https://academic.oup.com/jac/article/72/7/1901/3109229- Peretokina IV, J Infect 2020 (added MGIT info)	0.5	288delC	288	del	c	121	0	45	74	86	165	71.5152	35.7576	61.8182	35.7576	34.5455	35.7576
Peretokina IV, J Infect 2020 https://pubmed.ncbi.nlm.nih.gov/31981638/	0.25	359insG	359	ins	g	166	0	45	87	166	74	82.4242	50.9091	35.1515	35.1515	36.3636	32.7273
Peretokina IV, J Infect 2020 https://pubmed.ncbi.nlm.nih.gov/31981638/	0.25	359insG	359	ins	g	166	0	45	87	166	74	82.4242	50.9091	35.1515	35.1515	36.3636	32.7273
Peretokina IV, J Infect 2020 https://pubmed.ncbi.nlm.nih.gov/31981638/	0.5	418insG	418	ins	g	166	0	45	87	166	74	89.0909	44.2424	35.1515	35.1515	36.9697	34.5455
Peretokina IV, J Infect 2020 https://pubmed.ncbi.nlm.nih.gov/31981638/	0.5	418insG	418	ins	g	166	0	45	87	166	74	89.0909	44.2424	35.1515	35.1515	36.9697	34.5455
Zimenkov DV, JAC 2017 https://academic.oup.com/jac/article/72/7/1901/3109229- Peretokina IV, J Infect 2020 (added MGIT info)	0.25	418insG	418	ins	g	166	0	45	87	166	74	89.0909	44.2424	35.1515	35.1515	36.9697	34.5455
Zimenkov DV, JAC 2017 https://academic.oup.com/jac/article/72/7/1901/3109229- Peretokina IV, J Infect 2020 (added MGIT info)	0.25	418insG	418	ins	g	166	0	45	87	166	74	89.0909	44.2424	35.1515	35.1515	36.9697	34.5455
Zimenkov DV, JAC 2017 https://academic.oup.com/jac/article/72/7/1901/3109229- Peretokina IV, J Infect 2020 (added MGIT info)	0.5	418insG	418	ins	g	166	0	45	87	166	74	89.0909	44.2424	35.1515	35.1515	36.9697	34.5455
Peretokina IV, J Infect 2020 https://pubmed.ncbi.nlm.nih.gov/31981638/	0.5	435delT	435	del	t	144	0	45	74	86	165	90.9091	34.5455	43.6364	36.3636	33.9394	36.3636
Peretokina IV, J Infect 2020 https://pubmed.ncbi.nlm.nih.gov/31981638/	0.5	435delT	435	del	t	144	0	45	74	86	165	90.9091	34.5455	43.6364	36.3636	33.9394	36.3636
Zimenkov DV, JAC 2017 https://academic.oup.com/jac/article/72/7/1901/3109229- Peretokina IV, J Infect 2020 (added MGIT info)	0.5	435delT	435	del	t	144	0	45	74	86	165	90.9091	34.5455	43.6364	36.3636	33.9394	36.3636
Zimenkov DV, JAC 2017 https://academic.oup.com/jac/article/72/7/1901/3109229- Peretokina IV, J Infect 2020 (added MGIT info)	0.5	435delT	435	del	t	144	0	45	74	86	165	90.9091	34.5455	43.6364	36.3636	33.9394	36.3636
